# Supplementary material for: SyntenyViewer: a comparative genomics-driven translational research tool
Source: Database (Oxford). 2023 May 9;2023:baad027. doi: 10.1093/database/baad027 (PMC10167986; doi:10.1093/database/baad027)
Supplement: baad027_Supp [file baad027_supp.zip]

Archive with 1 entries (1 files):
- suppl_data/Flores et al 2023_Video_Revised.mp4
